# Supplementary material for: Rapid Visual Detection of African Swine Fever Virus with a CRISPR/Cas12a Lateral Flow Strip Based on Structural Protein Gene D117L
Source: Animals (Basel). 2023 Nov 30;13(23):3712. doi: 10.3390/ani13233712 (PMC10705096; doi:10.3390/ani13233712)
Supplement: Supplementary file 1 [file animals-13-03712-s001.zip]

Archive with 2 entries (2 files):
- Supplementary Figures.pdf
- Tables S1.pdf
